# Supplementary material for: Structure–Function Analysis of the Self-Sufficient CYP102 Family Provides New Insights into Their Biochemistry
Source: Int J Mol Sci. 2025 Feb 28;26(5):2161. doi: 10.3390/ijms26052161 (PMC11900375; doi:10.3390/ijms26052161)
Supplement: Supplementary file 1 [file ijms-26-02161-s001.zip]

Archive with 1 entries (1 files):
- ijms-3448740-supplementary.xlsx
