# Supplementary material for: Structure–Function Analysis of the Self-Sufficient CYP102 Family Provides New Insights into Their Biochemistry
Source: Int J Mol Sci. 2025 Feb 28;26(5):2161. doi: 10.3390/ijms26052161 (PMC11900375; doi:10.3390/ijms26052161)
Supplement: Supplementary file 1 [file ijms-26-02161-s001.zip › ijms-3448740-supplementary.xlsx]

## Sheet: Table S1
				Table S1. Area and Volume analysis of 103 CYP102 crystal structures.
				PDB Code	Conformation	Area (SA) Å2	Volume (SA) Å3
				4KF0	Open	2015.51	1570.61
				4DUC	Open	1687.87	1203.98
				2IJ2	Open	1662.49	1252.06
				2IJ3	Open	1609.41	1027.13
				1BVY	Open	1595	1375.53
				4DUD	Open	1581.1	1042.07
				4DUA	Open	1560.6	1033.26
				1YQP	Open	1527.27	992.053
				4DTY	Open	1435.57	783.394
				2X80	Open	1412.43	907.311
				3QI8	Open	1399.17	1611.05
				1POW	Open	1392.74	935.258
				3M4V	Open	1385.22	739.628
				3KX5	Open	1380.03	701.618
				1POX	Open	1376.4	898.165
				2HPD	Open	1374.3	798.037
				8DSG	Open	1370.07	755.886
				5E78	Open	1359.67	730.277
				1JME	Open	1355.53	870.153
				4KPB	Open	1351.02	787.214
				1YQO	Open	1345.8	895.878
				2J4S	Open	1326.56	732.986
				5JTD	Open	1301.84	672.692
				1ZO4	Open	1297.73	714.803
				1POV	Open	1280.31	801.794
				4H24	Open	1251.52	685.044
				1BU7	Open	1239.68	666.5
				1FAH	Open	1237.49	677.144
				5DYP	Open	1237.47	663.165
				2BMH	Open	1235.07	680.101
				4HGJ	Open	1233.22	754.444
				3KX4	Open	1231.33	679.662
				4H23	Open	1218.84	742.488
				3HF2	Open	1198.35	656.58
				3EKF	Open	1187.77	541.402
				2X7Y	Open	1173.83	672.36
				5E9Z	Open	1165.67	636.96
				4WG2	Open	1107.34	585.469
				5UCW	Open	1103.06	610.091
				3EKB	Open	1093.95	473.69
				5JQV	Open	1063.49	520.636
				5JQU	Open	1043.07	447.028
				1SMI	Open	1030.87	443.798
				3PSX	Open	1009.69	515.915
				2IJ4	Open	1004.29	425.333
				2J1M	Open	1224.78	686.387
				6H1T	Closed	1961.17	1699.61
				6H1L	Closed	1914.17	1657.89
				4KF2	Closed	1897.67	1492.19
				6H1O	Closed	1885.67	1537.19
				3WSP	Closed	1768.01	988.897
				4HGF	Closed	1735.52	1351.16
				3BEN	Closed	1639.49	1104.3
				4HGG	Closed	1591.78	940.173
				4DUF	Closed	1570.04	1032.56
				7YDD	Closed	1511.52	927.543
				4DUB	Closed	1509.4	1132.99
				4HGH	Closed	1479.38	910.047
				4DTW	Closed	1456.92	851.184
				6IAO	Closed	1455.61	746.027
				3EKD	Closed	1439.71	745.128
				7YDE	Closed	1379.38	784.603
				7YJG	Closed	1366.38	812.28
				4DUE	Closed	1343.25	647.513
				4DTZ	Closed	1341.89	722.135
				7YD9	Closed	1288.63	753.871
				7YJF	Closed	1251.17	664.76
				7YJE	Closed	1239.6	720.309
				7YDB	Closed	1237.8	654.32
				4ZF8	Closed	1233.17	723.423
				7YDA	Closed	1230	695.536
				7YDC	Closed	1163.82	647.847
				7EGN	Closed	1161.2	670.422
				6H1S	Closed	1151.99	731.352
				4ZFB	Closed	1117.87	602.407
				7YJH	Closed	1098.1	531.459
				4KEY	Closed	1089.29	462.939
				4KPA	Closed	1089.29	462.939
				4HGI	Closed	1067.57	498.058
				5DYZ	Closed	1056.03	493.486
				4DU2	Closed	1017.35	492.855
				1JPZ	Closed	1003.86	464.592
				3KX3	Closed	983.096	440.548
				7YFT	Closed	980.688	541.109
				5JQ2	Closed	972.603	449.945
				1ZOA	Closed	950.356	431.325
				2UWH	Closed	941.67	418.685
				4KEW	Closed	932.207	509.743
				1SMJ	Closed	883.364	381.59
				6LY4	Closed	699.913	487.539
				4ZF6	Closed	1166.04	643.979
				4ZFA	Closed	1081.7	489.887
				1FAG	Closed	877.768	395.611
				6JS8*	Closed	1868.1	1167.15
				6K58*	Closed	1570.78	858.268
				6JZS*	Closed	1534.62	895.113
				6JMW*	Closed	1529.24	921.662
				6JVC*	Closed	1515.88	867.857
				6K24*	Closed	1513.85	834.44
				6JMH*	Closed	1455.6	870.601
				6JLV*	Closed	1359.8	735.056
				6K9S*	Closed	1306.41	638.213
				6JO1*	Closed	1267.4	668.89
				*Crystalization accelerator part of crystal structure

## Sheet: Table S2
		Table S2. List of amino acid residues within 5Å of the ligand of CYP102A proteins. Amino acid residues, shown in bold, share a direct polar interaction with the ligand.
		PDB code	Amino acid residues
		6H1T	Lys69, Leu75, Val78, Phe82, Val87, Thr260, Ile263, Ala264, Glu267, Thr268, Thr327, Ala328, Ala330, Phe331, Cys400, Leu437, Thr438
		6H1L	Lys69, Ser72, Ala74, Leu75, Val78, Phe82, Val87, Thr89, Ile259, Thr260, Ile263, Ala264, Thr268, Ala328, Ala330, Cys400, Leu437
		6H1O	Leu75, Val78, Phe82, Val87, Thr88, Met177, Leu181, Thr260, Ile263, Ala264, Glu267, Thr268, Ala328, Cys400, Leu437, Thr438
		4DUB	Phe87, Ala264, Gly265, Ala268, Thr327, Gly328, Pro329, Ala330, Phe331, Cys400, Leu437, Val438
		3BEN	Leu20, Pro25, Val26, Leu29, Tyr51, Ser72, Ala74, Leu75, Val78, Phe87, Thr88, Leu181, Met185, Thr260, Ile263, Ala264, Thr268, Ala328, Pro329, Ala330, Met354, Cys400, Glu435, Thr436, Leu437, Thr438
		4DUF	Leu75, Val78, Leu87, Leu181, Ile263, Ala264, Gly265, Glu267, Ser268, Ala328, Cys400, Leu437, Leu438
		3WSP	Leu17, Leu20, Pro25, Val26, Leu29, Phe42, Glu43, Ala44, Arg47, Val48, Thr49, Tyr51, Ser72, Gln73, Ala74, Leu75, Phe87, Leu188, Thr327, Ala328, Pro329, Ala330, Met354, Glu435, Leu437, Thr438
		7YDD	Leu20, Pro25, Val26, Leu29, Tyr51, Ser72, Ala74, Leu75, Ile78, Ala82, Ala87, Thr88, Leu181, Met185, Leu188, Thr260, Ile263, Ala264, Gly265, Pro268, Thr327, Ala328, Pro329, Ala330, Phe331, Met354, Cys400, Leu437
		4DTW	Phe87, Ala264, Gly265, Ala268, Thr327, Gly328, Pro329, Ala330, Phe331, Cys400, Leu437, Thr438
		7YJG	Leu17, Leu20, Val26, Leu29, Phe42, Glu43, Ala44, Arg47, Thr49, Tyr51, Ser72, Gln73, Ala74, Leu75, Leu188, Ala328, Pro329, Ala330, Phe331, Glu352, Met354, Leu437
		7YDE	Leu17, Leu20, Val26, Leu29, Phe42, Ala44, Arg47, Thr49, Tyr51, Ser72, Gln73, Ala74, Leu75, Leu188, Ala328, Pro329, Ala330, Phe331, Met354, Leu437
		7YD9	Leu20, Pro25, Val26, Leu29, Tyr51, Ser72, Ala74, Leu75, Val78, Leu181, Met185, Leu188, Ile263, Val268, Val328, Pro329, Ala330, Phe331, Met354, Thr436, Leu437
		3EKD	Leu20, Pro25, Val26, Leu29, Tyr51, Ala74, Leu75, Val78, Ala82, Phe87, Leu181, Leu188, Thr260, Ile263, Met264, Ala328, Pro329, Ala330, Leu437, Thr438
		6H1S	Ala74, Leu75, Val78, Phe82, Val87, Leu181, Ile263, Ala264, Glu267, Thr268, Ala328, Cys400, Leu437, Thr438
		4ZF8	Leu75, Val78, Val87, Leu181, Ile263, Ala264, Gly265, Val267, Thr268, Ala328, Ala330, Cys400, Leu437, Thr438
		4DTZ	Phe87, Ala264, Gly265, Ala268, Thr327, Ala328, Pro329, Ala330, Phe331, Cys400, Leu437, Thr438
		7YJE	Leu17, Leu20, Val26, Leu29, Phe42, Ala44, Arg47, Thr49, Tyr51, Ser72, Gln73, Ala74, Leu75, Leu188, Ile263, Val268, Val328, Pro329, Ala330, Phe331, Met354, Leu437, Thr438
		7YDA	Leu20, Pro25, Val26, Leu29, Tyr51, Ser72, Ala74, Leu75, Val87, Met185, Leu188, Ile263, Val268, Ala328, Pro329. Ala330, Phe331, Met354, Thr436, Leu437, Thr438
		7EGN	Leu20, Pro25, Val26, Leu29, Tyr51, Ser72, Gln73, Ala74, Leu75, Ala87, Met185, Leu188, Ala264, Thr268, Ala328, Pro329, Ala330, Met354, Glu435, Thr436, Leu437
		7YJF	Leu20, Pro25, Val26, Leu29, Tyr51, Ser72, Ala74, Leu75, Met185, Leu188, Pro268, Thr327, Ala328, Pro329, Ala330, Phe331, Met354, Leu437
		7YDB	Leu20, Pro25, Val26, Leu29, Tyr51, Ser72, Ala74, Leu75, Val87, Met185, Leu188, Gln189, Ile268, Ala328, Pro329. Ala330, Phe331, Met354, Glu435, Thr436, Leu437
		7YDC	Leu20, Pro25, Val26, Leu29, Tyr51, Ser72, Ala74, Leu75, Leu87, Met185, Leu188, Ile263, Ala264, Val268, Thr327, Ala328, Pro329, Ala330, Phe331, Met354, Glu435, Thr436, Leu437, Thr438
		4DUE	Leu75, Val78, Leu87, Leu181, Ile263, Ala264, Gly265, Ser268, Ala328, Cys400, Gln437, Leu438
		4ZFB	Leu20, Pro25, Val26, Leu29, Tyr51, Ser72, Ala74, Leu75, Val78, Ala82, Val87, Thr88, Leu181, Met185, Gln188, Ile259, Thr260, Ile263, Ala264, Ala328, Pro329, Ala330, Glu435, Leu437, Thr438
		7YFT	Leu20, Pro25, Val26, Leu29, Tyr51, Ser72, Ala74, Leu75, Met185, Leu188, Gln189, Pro268, Val268, Thr327, Ala328, Pro329, Ala330, Phe331, Ser322, Met354, Leu356, Ile357, Glu435, Thr436, Leu437, Thr438
		4KEW	Leu20, Val26, Leu29, Tyr51, Ser72, Ala74, Leu75, Phe82, Leu181, Leu188, Ile263, Ala264, Glu267, Thr268, Ala328, Pro329, Ala330, Met354, Leu437, Thr438
		4DU2	Ala74, Phe87, Ala264, Gly265, Ala268, Ala328, Pro329, Ala330, Phe331, Cys400, Leu437, Thr438
		1JPZ	Pro25, Val26, Leu29, Arg47, Tyr51, Ser72, Gln73, Ala74, Leu75, Val78, Ala82, Phe87, Thr88, Leu181, Leu188, Thr260, Ile263, Ala264, Ala328, Pro329, Ala330, Met354, Leu437, Thr438
		4KEY	Leu20, Pro25, Val26, Leu29, Tyr51, Ser72, Ala74, Leu75, Val78, Phe82, Val87, Leu181, Leu188, Ile263, Ala264, Thr268, Ala328, Pro329, Ala330, Met354, Leu437, Thr438
		4KPA	Leu17, Leu20, Pro25, Val26, Leu29, Phe42, Arg47, Tyr51, Ser72, Gln73, Ala74, Leu75, Val78, Phe87, Thr88, Leu181, Leu188, Ile259, Thr260, Ile263, Ala264, Ala328, Pro329, Ala330, Met354, Leu437, Thr438
		5JQ2	Pro25, Val26, Leu29, Arg47, Tyr51, Ser72, Gln73, Ala74, Leu75, Val78, Phe81, Ala82, Phe87, Thr88, Leu181, Leu188, Ile259, Thr260, Ile263, Ala264, Ala328, Pro329, Ala330, Met354, Leu437, Thr438
		3KX3	Leu20, Pro25, Val26, Leu29, Arg47, Tyr51, Ser72, Gln73, Ala74, Leu75, Val78, Ala82, Phe87, Thr88, Leu181, Leu188, Thr260, Ile263, Ala264, Ala328, Pro329, Ala330, Met354, Leu437, Thr438
		1ZOA	Pro25, Val26, Leu29, Arg47, Tyr51, Ser72, Gln73, Ala74, Leu75, Val78, Ala82, Phe87, Thr88, Leu181, Leu188, Thr260, Ile263, Ala264, Val328, Pro329, Ala330, Met354, Leu437, Thr438
		7YJH	Leu20, Pro25, Val26, Leu29, Tyr51, Ser72, Ala74, Leu75, Val87, Met185, Leu188, Gln189, Ile268, Ala328, Pro329. Ala330, Phe331, Met354, Glu435, Thr436, Leu437
		2UWH	Leu20, Pro25, Val26, Leu29, Phe47, Tyr51, Ala74, Leu75, Val78, Phe82, Phe87, Leu181, Leu188, Gln189, Ile263, Ala264, Glu267, Ala328, Pro329, Ala330, Met354, Leu437, Thr438
		1SMJ	Leu20, Pro25, Val26, Leu29, Arg47, Tyr51, Ser72, Ala74, Leu75, Val79, Ala82, Phe87, Thr88, Leu181, Leu188, Thr260, Ile263, Glu264, Ala328, Pro329, Ala330, Met354, Leu437, Thr438
		4KF2	Val87, Ala264, Thr268, Ala328, Cys400
		4ZF6	Leu20, Pro25, Val26, Leu29, Tyr51, Ala74, Leu75, Val78, Ala82, Val87, Leu181, Gln188, Thr260, Ile263, Ala264, Ala328, Pro329, Ala330, Leu437, Thr438
		4ZFA	Leu20, Pro25, Val26, Leu29, Tyr51, Ala74, Leu75, Val78, Phe87, Leu181, Leu188, Thr260, Ile263, Ala264, Ala328, Pro329, Ala330, Met354, Leu437, Thr438
		1FAG	Leu20, Pro25, Val26, Leu29, Arg47, Tyr51, Ala74, Leu75, Val78, Ala82, Phe87, Thr88, Leu181, Leu188, Thr260, Ile263, Ala264, Pro229, Ala330, Met354, Leu437, Thr438
		6IAO	Leu75, Val87, Ile263, Ala264, Thr268, Ala328, Cys400, Leu437, Thr438
		6JS8*	Leu20, Pro25, Val26, Leu29, Arg47, Tyr51, Ser72, Gln73, Ala74, Leu75, Val78, Phe87, Met185, Leu188, Pro329, Ala330, Met354, Thr436, Leu437
		6JMW*	Leu20, Pro25, Val26, Leu29, Arg47, Tyr51, Ser72, Gln73, Ala74, Leu75, Val78, Phe87, Met185, Leu188, Pro329, Ala330, Met354, Thr436, Leu437
		6JMH*	Leu20, Pro25, Val26, Arg47, Tyr51, Ser72, Gln73, Ala74, Leu75, Val78, Phe87, Met185, Leu188, Pro329, Ala330, Met354, Thr436, Leu437
		6JVC*	Leu17, Leu20, Pro25, Val26, Leu29, Arg47, Tyr51, Ser72, Gln73, Ala74, Leu75, Val78, Phe87, Met185, Leu188, Pro329, Ala330, Met354, Thr436, Leu437
		6K58*	Leu17, Leu20, Pro25, Val26, Leu29, Arg47, Thr49, Tyr51, Ser72, Gln73, Ala74, Leu75, Phe87, Met185, Leu188, Ala328, Pro329, Ala330, Met354, Leu437, Thr438
		6K24*	Leu17, Leu20, Pro25, Val26, Leu29, Arg47, Thr49, Tyr51, Ser72, Gln73, Ala74, Leu75, Val78, Phe87, Met185, Leu188, Ala328, Pro329, Ala330, Met354, Thr436, Leu437
		6JLV*	Leu20, Pro25, Val26, Leu29, Arg47, Tyr51, Ser72, Gln73, Ala74, Leu75, Val78, Phe87, Met185, Leu188, Pro329, Ala330, Met354, Thr436, Leu437
		6JO1*	Leu17, Leu20, Val26, Leu29, Phe42, Ala44, Arg47, Thr49, Tyr51, Ser72, Gln73, Ala74, Leu75, Phe87, Met185, Leu188, Ala328, Pro329, Ala330, Met354, Leu356, Leu437
		6K9S*	Leu17, Leu20, Pro25, Val26, Leu29, Arg47, Thr49, Tyr51, Ser72, Gln73, Ala74, Leu75, Phe87, Met185, Lys187, Leu188, Gln189, Ala328, Pro329, Ala330, Phe331, Met354, Leu437, Thr438
		6JZS*	Leu20, Pro25, Val26, Leu29, Arg47, Tyr51, Ser72, Gln73, Ala74, Leu75, Val78, Phe87, Met185, Leu188, Pro329, Ala330, Met354, Thr436, Leu437
		4HGF	Leu75, Ala87, Ala264, Gly265, Thr268, Ala328, Cys400, Leu437
		4HGG	Leu75, Ala87, Ala264, Gly265, Gly267, Thr268, Ala328, Cys400, Leu437
		4HGH	Leu75, Val78, Ala87, Thr88, Thr260, Ile263, Ala264, Thr268, Ala328, Leu437, Thr438
		4HGI	Lys69, Leu75, Ala87, Ala264, Gly265, Thr268, Ala328, Gly394, Cys400, Leu437
		5DYZ	Pro25, Val26, Leu29, Arg47, Tyr51, Ser72, Gln73, Ala74, Leu75, Val78, Ala82, Phe87, Thr88, Leu181, Leu188, Thr260, Ile263, Ala264, Ala328, Pro329, Ala330, Met354, Leu437, Thr438
		6LY4	Lys69, Trp72, Leu75, Leu78, Leu82, Leu86, Gly87, Ser88, Leu181, Thr260, Ile263, Ala264, Glu267, Thr268, Thr327, Gly328, Pro329, Trp330, Cys400, Leu437, Thr438
		*Crystalization accelerator part of crystal structure

## Sheet: Table S3
		Table S3. PDB codes and associated reference for 105 CYP102 crystal structures used in this study.
		PDB code	Reference
		1FAH	1
		2IJ2, 2IJ3, 2IJ4	3
		5DYP, 5DYZ	4
		1ZO4, 1ZOA	7
		4KPA, 4KPB	8
		3WSP	9
		4H23, 4H24	11
		6LY4	12
		4DTW, 4DTY, 4DTZ, 4DU2, 4DUA, 4DUB, 4DUC, 4DUD, 4DUE, 4DUF	13
		2HPD	18
		1BVY, 1BU7	19
		4DQK, 4DQL	20
		1FAG	21
		1JPZ	22
		3BEN	23
		2J1M, 2J4S	24
		2X7Y, 2X80	25
		1JME	28
		3EKB, 3EKD, 3EKF	29
		1SMI, 1SMJ	30
		1YQO, 1YQP	31
		3HF2	32
		3M4V	33
		3KX3, 3KX4, 3KX5	35
		3PSX	36
		5E9Z	38
		6IAO	39
		2UWH	40
		4KEW, 4KEY, 4KF2, 4KF0	42
		6H1T, 6H1L, 6H1S, 6H1O	43
		4ZF6, 4ZF8, 4ZFA, 4ZFB	44
		4HGF, 4HGG, 4HGH, 4HGI, 4HGJ	45
		7YD9, 7YDA, 7YDB, 7YDC, 7YDD, 7YDE, 7YFT, 7YJE, 7YJF, 7YJG, 7YJH	47
		4WG2	48
		5UCW	49
		8DSG	50
		6JS8, 6JLV, 6JO1, 6K58, 6JSV, 6JMW, 6JVC, 6JMH, 6K9S, 6K24	51
		5JQ2, 5JTD	52
		5E78, 5E7Y	53
		2BMH	59
		1POV, 1POW, 1POX	60
		3QI8	61
		5JQU, 5JQV	62
		7EGN	63
